# Supplementary material for: Bactericidal Permeability-Increasing Protein (BPI) Inhibits Mycobacterium tuberculosis Growth
Source: Biomolecules. 2024 Apr 13;14(4):475. doi: 10.3390/biom14040475 (PMC11048543; doi:10.3390/biom14040475)
Supplement: Supplementary file 1 [file biomolecules-14-00475-s001.zip]

Archive with 3 entries (3 files):
- .DS_Store
- Figure S1.tiff
- Figure S2.tiff
